# Supplementary material for: Erythrocyte Vulnerability to Airborne Nanopollutants
Source: Toxics. 2024 Jan 21;12(1):92. doi: 10.3390/toxics12010092 (PMC10818893; doi:10.3390/toxics12010092)
Supplement: Supplementary file 1 [file toxics-12-00092-s001.zip]

Archive with 1 entries (1 files):
- toxics-2802400-supplementary.pdf
